# Supplementary material for: Overcoming Immunological Resistance Enhances the Efficacy of a Novel Anti-tMUC1-CAR T Cell Treatment against Pancreatic Ductal Adenocarcinoma
Source: Cells. 2019 Sep 11;8(9):1070. doi: 10.3390/cells8091070 (PMC6770201; doi:10.3390/cells8091070)
Supplement: Supplementary file 1 [file cells-08-01070-s001.zip]

Archive with 3 entries (3 files):
- 1. BxPC3-MUC1.avi
- 2. BxPC3-Neo.avi
- cells-588476 Supplementary Data Proof Back copy.pdf
